# Supplementary material for: Compass Cue Integration and Its Relation to the Visual Ecology of Three Tribes of Ball-Rolling Dung Beetles
Source: Insects. 2021 Jun 6;12(6):526. doi: 10.3390/insects12060526 (PMC8229028; doi:10.3390/insects12060526)
Supplement: Supplementary file 1 [file insects-12-00526-s001.zip]

Archive with 6 entries (6 files):
- Table S2.xlsx
- __MACOSX/._Table S2.xlsx
- Table S3.xlsx
- __MACOSX/._Table S3.xlsx
- Table S1.xlsx
- __MACOSX/._Table S1.xlsx
