# Supplementary material for: Compass Cue Integration and Its Relation to the Visual Ecology of Three Tribes of Ball-Rolling Dung Beetles
Source: Insects. 2021 Jun 6;12(6):526. doi: 10.3390/insects12060526 (PMC8229028; doi:10.3390/insects12060526)
Supplement: Supplementary file 1 [file insects-12-00526-s001.zip › Table S2.xlsx]

## Sheet: Orientation Precision
	Exit angle (°)
	K. nigroaeneus										G. unicolor										S. fasciculatus
	Individual 1	Individual 2	Individual 3	Individual 4	Individual 5	Individual 6	Individual 7	Individual 8	Individual 9	Individual 10	Individual 1	Individual 2	Individual 3	Individual 4	Individual 5	Individual 6	Individual 7	Individual 8	Individual 9	Individual 10	Individual 1	Individual 2	Individual 3	Individual 4	Individual 5	Individual 6	Individual 7	Individual 8	Individual 9	Individual 10
	75	120	260	10	270	110	40	75	30	80	115	230	45	130	85	275	205	125	355	35	30	130	335	145	200	60	65	180	190	170
	80	90	280	25	240	110	20	35	25	40	100	200	35	130	95	365	210	150	30	15	30	220	335	60	160	65	45	170	145	195
	90	120	260	75	240	110	25	30	25	20	95	195	30	110	75	260	210	130	25	0	40	220	315	80	200	50	55	215	155	210
	100	130	275	75	230	115	30	30	20	25	95	190	35	115	60	260	210	130	350	350	40	170	305	50	160	70	35	215	185	220
	90	100	270	70	240	110	25	25	50	85	110	170	30	130	60	275	205	120	355	345	80	190	355	30	175	60	34	195	210	205
	100	80	275	40	260	135	10	40	50	90	100	145	320	95	75	295	210	125	350	335	10	210	320	10	165	40	10	200	220	235
	90	90	205	25	230	135	20	60	15	30	100	160	320	115	70	285	220	150	5	330	55	120	0	5	145	10	65	200	225	235
	80	100	275	70	245	155	25	70	25	30	110	190	280	130	70	275	205	125	5	330	60	100	320	0	165	15	5	185	220	255
	20	120	280	45	240	160	0	65	20	40	100	205	290	90	65	255	210	120	60	320	25	105	335	340	165	20	25	190	215	260
	40	140	250	20	255	140	300	30	20	90	100	240	295	110	65	285	195	100	25	340	5	145	335	340	215	0	5	185	200	250
Length of Mean Vector (r)	0.91	0.939	0.882	0.915	0.977	0.948	0.904	0.95	0.979	0.885	0.994	0.888	0.667	0.97	0.983	0.977	0.995	0.971	0.932	0.93	0.93	0.717	0.96	0.703	0.933	0.912	0.928	0.971	0.898	0.89
