# Supplementary material for: Compass Cue Integration and Its Relation to the Visual Ecology of Three Tribes of Ball-Rolling Dung Beetles
Source: Insects. 2021 Jun 6;12(6):526. doi: 10.3390/insects12060526 (PMC8229028; doi:10.3390/insects12060526)
Supplement: Supplementary file 1 [file insects-12-00526-s001.zip › Table S3.xlsx]

## Sheet: Eye Size
Eye Area and Step size
	K. nigroaeneus				G. unicolor				S. fasciculatus
	Area (mm2)		Stepsize (cm)		Area (mm2)		Stepsize (cm)		Area (mm2)		Stepsize (cm)
Individual	Dorsal Eye	Whole Eye			Dorsal Eye	Whole Eye			Dorsal Eye	Whole Eye
1	0.544	1.649	3.3189		0.034	0.153	1.3		0.018	0.124	1.88
2	0.789	2.071	3.10595		0.032	0.155	1.75		0.019	0.133	1.63
3	0.827	2.134	2.48786		0.056	0.244	1.51		0.017	0.132	1.44
4	0.674	1.743	3.15079		0.05	0.211	1.85		0.015	0.122	1.91
5	0.506	1.561	2.6396		0.056	0.25	1.52		0.015	0.121	1.04
6	0.697	1.743			0.053	0.236			0.019	0.133
7	0.845	2.212			0.048	0.22			0.029	0.169
8	0.623	1.777			0.049	0.212			0.031	0.188
9	0.206	0.527			0.043	0.203			0.033	0.196
10	0.208	0.531			0.053	0.233			0.036	0.214
