# Supplementary material for: Compass Cue Integration and Its Relation to the Visual Ecology of Three Tribes of Ball-Rolling Dung Beetles
Source: Insects. 2021 Jun 6;12(6):526. doi: 10.3390/insects12060526 (PMC8229028; doi:10.3390/insects12060526)
Supplement: Supplementary file 1 [file insects-12-00526-s001.zip › Table S1.xlsx]

## Sheet: Absolute Angular Difference
	Absolute Angular Difference (°)
	Ersatz Sun 180°						Mirrored Sun 180°								Turned polariser 90°								Turned polariser 90° in shade						Mirrored sun 180° and turned polariser 90°
	K. nigroaeneus		G. unicolor		S. fasciculatus		K. nigroaeneus		G. unicolor		G. nitens		S. fasciculatus		K. nigroaeneus		G. unicolor		G. nitens		S. fasciculatus		K. nigroaeneus		G. unicolor		G. nitens		K. nigroaeneus		G. unicolor		G. nitens
Indiviual	Test	Control	Test	Control	Test	Control	Test	Control	Test	Control	Test	Control	Test	Control	Test	Control	Test	Control	Test	Control	Test	Control	Test	Control	Test	Control	Test	Control	Test	Control	Test	Control	Test	Control
1	175	60	140	40	165	30	15	35	95	30	0	15	15	15	10	30	20	20	50	25	60	20	20	90	80	5	70	40	155	5	40	40	60	20
2	125	30	180	5	170	5	15	5	5	10	0	0	45	30	125	95	0	70	5	130	60	20	20	25	85	50	110	20	145	25	20	35	55	5
3	130	25	80	175	170	10	40	0	40	5	50	40	15	25	10	10	60	35	65	50	100	0	30	5	55	5	15	20	75	65	25	25	45	60
4	170	85	165	45	180	25	120	30	80	55	145	50	30	30	25	55	65	15	5	15	80	120	70	45	5	15	45	85	140	10	35	40	100	10
5	175	30	170	25	165	15	15	60	40	15	95	15	10	15	55	5	35	35	0	55	90	20	25	40	110	55	25	35	105	25	65	10	45	25
6	135	35	180	60	170	100	165	15	5	20	40	35	25	45	25	5	20	10	40	5	40	20	35	70	120	95	5	45	165	25	20	5	170	25
7	140	30	85	30	170	60	175	20	5	25	20	35	20	15	95	65	5	5	20	10	60	150	80	10	115	180	95	10	155	25	80	0	15	20
8	85	100	140	10	175	10	170	55	95	50	25	35	15	25	65	0	15	35	25	15	80	80	120	10	30	45	80	160	120	25	95	20	120	160
9	165	0	140	85	135	35	170	60	35	15	15	10	30	25	10	30	70	10	65	25	100	120	40	25	95	65	30	30	140	45	20	65	65	30
10	70	70	150	30	20	15	105	10	50	25	160	35	20	15	5	55	40	20	30	10	110	40	90	10	95	30	175	30	85	35	150	50	150	10
11							180	5	10	95	50	20	5	10	95	25	15	10	40	15	20	90	75	15	55	130	60	25	10	90	150	75	105	0
12							135	20	5	0	25	0	15	35	35	80	70	0	65	5	120	150	110	25	70	5	70	30	5	35	145	15	140	70
13							150	0	145	10	15	5	25	20	80	5	35	35	15	10	60	170	10	15	10	15	140	15	40	10	150	80	10	5
14							165	50	40	55	15	95	15	10	45	5	10	45	50	25	90	20	75	10	55	45	55	25	165	25	125	10	100	20
15							170	10	130	20	15	15	10	5	5	10	0	10	0	25	50	20	85	30	65	85	10	5	180	45	80	85	115	15
16							175	40	30	60	15	20	0	10	45	25	20	95	100	5	30	80	120	15	55	5	85	85	105	0	5	100	170	40
17							140	55	25	35	5	5	40	55	15	30	25	5	0	10	60	0	80	30	65	10	70	15	110	70	155	50	140	15
18							145	30	20	35	10	5	65	35	10	65	10	105	10	10	20	5	120	30	30	20	135	140	70	55	110	60	145	10
19							90	110	45	15	115	150	10	60	15	0	45	25	50	100	10	20	75	20	140	20	80	20	125	25	5	10	85	45
20							145	60	20	5	10	10	5	15	0	0	25	20	125	15	120	25	65	30	110	15	80	20	160	10	95	45	180	40
